# Supplementary material for: Intra-Patient Evolution of HIV-2 Molecular Properties
Source: Viruses. 2022 Nov 4;14(11):2447. doi: 10.3390/v14112447 (PMC9698092; doi:10.3390/v14112447)
Supplement: Supplementary file 1 [file viruses-14-02447-s001.zip]

Archive with 1 entries (1 files):
- viruses-1964323-supplementary.pdf
